# Supplementary material for: Bubble explosion induced melt pool instabilities in electron beam melting of aluminum alloy
Source: Nat Commun. 2026 Apr 7;17:4944. doi: 10.1038/s41467-026-71118-3 (PMC13233914; doi:10.1038/s41467-026-71118-3)
Supplement: Supplementary file 14 — Source Data [file 41467_2026_71118_MOESM14_ESM.xlsx]

## Sheet: Fig. 3p
Time (ms)	Melt pool depth (µm)	Keyhole depth (µm)	Keyhole width (µm)
0.02	0	0	0
0.04	0	0	0
0.06	26	0	0
0.08	46	0	0
0.1	48	0	0
0.12	52	0	0
0.14	58	0	0
0.16	60	0	0
0.18	64	0	0
0.2	68	0	0
0.22	72	0	0
0.24	78	0	0
0.26	82	0	0
0.28	88	0	0
0.3	92	0	0
0.32	96	0	0
0.34	98	0	0
0.36	100	0	0
0.38	104	0	0
0.4	108	0	0
0.42	110	0	0
0.44	114	0	0
0.46	116	0	0
0.48	118	0	0
0.5	120	0	0
0.52	122	0	0
0.54	124	0	0
0.56	126	0	0
0.58	128	0	0
0.6	130	0	0
0.62	132	0	0
0.64	134	0	0
0.66	136	0	0
0.68	138	0	0
0.7	140	0	0
0.72	142	0	0
0.74	144	14	106
0.76	148	48	262
0.78	152	98	292
0.8	172	138	370
0.82	236	220	434
0.84	298	270	506
0.86	392	350	534
0.88	440	414	552
0.9	498	474	530
0.92	534	498	486
0.94	522	492	460
0.96	590	566	408
0.98	626	600	308
1	654	620	190
1.02	648	622	186
1.04	664	638	262
1.06	670	524	256
1.08	654	448	248
1.1	626	426	208
1.12	608	218	224
1.14	588	456	222
1.16	588	544	288
1.18	650	624	292
1.2	694	668	264
1.22	724	698	216
1.24	768	742	272
1.26	804	778	248
1.28	838	808	248
1.3	886	858	204
1.32	906	870	190
1.34	898	842	206
1.36	886	842	176
1.38	904	872	192
1.4	928	898	196
1.42	914	816	208
1.44	886	344	276
1.46	862	522	280
1.48	844	606	270
1.5	824	706	270
1.52	822	750	236
1.54	810	748	266
1.56	810	732	286
1.58	842	812	292
1.6	874	850	300
1.62	932	904	276
1.64	974	946	226
1.66	964	628	148
1.68	934	898	204
1.7	930	912	184
1.72	950	916	230
1.74	940	730	232
1.76	920	732	246
1.78	862	774	220
1.8	866	834	192
1.82	898	874	196
1.84	932	898	192
1.86	940	862	168
1.88	946	902	220
1.9	952	918	256
1.92	1012	990	216
1.94	1050	1018	172
1.96	1030	734	154
1.98	1000	330	276
2	982	640	290
2.02	962	848	282
2.04	956	912	238
2.06	988	960	256
2.08	1028	992	238
2.1	1046	1018	214
2.12	1078	1046	238
2.14	1108	1082	212
2.16	1112	1040	228
2.18	1098	1006	220
2.2	1116	1084	156
2.22	1116	896	186
2.24	1090	744	158
2.26	1090	866	234
2.28	1086	988	202
2.3	1076	1024	196
2.32	1068	1002	230
2.34	1076	1028	316
2.36	1068	974	334
2.38	1052	798	316
2.4	1044	812	258
2.42	1024	906	212
2.44	1046	1012	144
2.46	1042	296	224
2.48	1024	690	204
2.5	1008	906	218
2.52	1022	988	244
2.54	1046	1016	272
2.56	1100	1070	214
2.58	1140	1108	180
2.6	1158	1118	100
2.62	1156	1090	152
2.64	1182	1150	214
2.66	1172	926	240
2.68	1146	1046	244
2.7	1128	1082	266
2.72	1142	1086	284
2.74	1132	454	308
2.76	1116	696	302
2.78	1096	768	334
2.8	1078	858	340
2.82	1060	940	320
2.84	1072	1042	312
2.86	1098	1058	258
2.88	1128	1098	268
2.9	1136	1092	278
2.92	1136	1006	268
2.94	1130	1092	248
2.96	1154	1116	254
2.98	1142	1052	274

## Sheet: Fig. 4l
Status Time (ms)	No explosion	Single explosion	Multiple explosions
0.02	P
0.04		P
0.06	P
0.08	P
0.1		P
0.12		P
0.14	P
0.16	P
0.18		P
0.2	P
0.22		P
0.24			P
0.26	P
0.28		P
0.3	P
0.32		P
0.34		P
0.36	P
0.38		P
0.4		P
0.42	P
0.44	P
0.46		P
0.48	P
0.5	P
0.52		P
0.54	P
0.56		P
0.58	P
0.6	P
0.62		P
0.64	P
0.66		P
0.68	P
0.7		P
0.72			P
0.74		P
0.76	P
0.78		P
0.8			P
0.82	P
0.84		P
0.86		P
0.88	P
0.9	P
0.92	P
0.94		P
0.96	P
0.98		P
1	P
1.02		P
1.04	P
1.06		P
1.08	P
1.1		P
1.12		P
1.14	P
1.16		P
1.18	P
1.2		P
1.22	P
1.24		P
1.26	P
1.28		P
1.3	P
1.32	P
1.34	P
1.36		P
1.38	P
1.4		P
1.42	P
1.44		P
1.46	P
1.48		P
1.5	P
1.52		P
1.54	P
1.56		P
1.58	P

## Sheet: Fig. 5j
Status Time (ms)	No explosion	Single explosion	Multiple explosions
0.02	P
0.04		P
0.06			P
0.08	P
0.1			P
0.12		P
0.14	P
0.16	P
0.18		P
0.2		P
0.22	P
0.24	P
0.26		P
0.28	P
0.3			P
0.32	P
0.34	P
0.36			P
0.38	P
0.4	P
0.42		P
0.44			P
0.46	P
0.48		P
0.5	P
0.52		P
0.54		P
0.56			P
0.58	P
0.6		P
0.62	P
0.64		P
0.66			P
0.68	P
0.7	P
0.72		P
0.74	P
0.76	P
0.78		P
0.8			P
0.82		P
0.84			P
0.86	P
0.88		P
0.9			P
0.92	P
0.94		P
0.96			P
0.98	P
1		P
1.02	P
1.04		P
1.06			P
1.08	P
1.1	P
1.12		P
1.14			P
1.16	P
1.18		P
1.2			P
1.22	P
1.24		P
1.26			P
1.28	P
1.3		P
1.32			P
1.34		P
1.36			P
1.38	P
1.4	P
1.42		P
1.44	P
1.46		P
1.48			P
1.5	P
1.52		P
1.54			P
1.56	P
1.58		P
1.6			P
1.62	P
1.64		P
1.66	P
1.68			P
1.7	P
1.72		P
1.74			P
1.76		P
1.78			P
1.8		P
1.82	P
1.84		P
1.86		P
1.88		P
1.9		P
1.92			P
1.94	P
1.96		P
1.98			P
2	P
2.02			P
2.04	P
2.06		P
2.08			P
2.1	P
2.12	P
2.14		P
2.16			P
2.18		P
2.2	P
2.22	P
2.24		P
2.26		P
2.28	P
2.3		P
2.32			P
2.34		P
2.36			P
2.38	P
2.4		P
2.42			P
2.44		P
2.46			P
2.48	P
2.5		P
2.52			P
2.54	P
2.56		P
2.58		P
